# Supplementary material for: Specific Bacterial Taxa and Their Metabolite, DHPS, May Be Linked to Gut Dyshomeostasis in Patients with Alzheimer’s Disease, Parkinson’s Disease, and Amyotrophic Lateral Sclerosis
Source: Nutrients. 2025 May 6;17(9):1597. doi: 10.3390/nu17091597 (PMC12073124; doi:10.3390/nu17091597)
Supplement: Supplementary file 1 [file nutrients-17-01597-s001.zip]

Archive with 3 entries (3 files):
- Supplementary Figures.pdf
- Supplementary Tables.pdf
- SupplementaryData.xlsx
